# Supplementary material for: New insights on key genes involved in drought stress response of barley: gene networks reconstruction, hub, and promoter analysis
Source: J Genet Eng Biotechnol. 2021 Jan 6;19:2. doi: 10.1186/s43141-020-00104-z (PMC7788114; doi:10.1186/s43141-020-00104-z)
Supplement: Supplementary file 1 — Additional file 1. [file 43141_2020_104_MOESM1_ESM.xlsx]

## Sheet: Supplementary Table1
Supplementary Table1. The genes with differential expression of ≤ 5 and ≥ -5 at drought stress conditions in vegetative organs of Barley.
Probe Set ID	UniGene ID barley	UniGene ID Arabidopsis thaliana	log2(Fold change)	P-value
Contig6344_at	Hv.978	At.35574	8.43654	2.04e-05
Contig5454_at	Hv.6509	At.43719	7.58846	0.00029
EBma03_SQ003_L08_s_at	Hv.22695	At.6033	7.57489	5.55111e-16
Contig5946_at	Hv.7267	At.53000	7.44274	7.8e-05
Contig15430_at	Hv.27908	At.24465	7.43525	7.38e-06
Contig3132_at	Hv.23137	At.23328	7.43525	7.38e-06
Contig7672_at	Hv.6699	At.31716	7.3811	0.000276
Contig3814_at	Hv.5053	At.25196	7.35299	7.4e-06
Contig21836_at	Hv.33373	At.20267	7.23499	8.21e-06
Contig8824_at	Hv.6411	At.40404	7.18173	0.000263
Contig7433_at	Hv.21359	At.314	6.92152	1.05e-05
Contig19400_at	Hv.19845	At.21753	6.85748	3.6e-05
Contig23325_at	Hv.35284	At.23801	6.82283	0.00078
Contig6087_s_at	Hv.10911	At.51082	6.73247	7.5e-05
HS04L14u_at	Hv.1762	At.5177	6.69938	0.000133
Contig5665_at	Hv.11052	At.53954	6.66337	0.000227
Contig10934_at	Hv.7936	At.25483	6.5974	0.00014
Contig2408_at	Hv.7134	At.45847	6.59688	0.000153
Contig15682_at	Hv.19846	At.22388	6.5615	0.00015
Contig1249_s_at	Hv.26221	At.22599	6.55493	2.14e-05
rbaal10h14_at	Hv.31764	At.55095	6.44404	0.00066
Contig1456_at	Hv.20653	At.24444	6.43546	1.09e-05
Contig2129_x_at	Hv.26451	At.24570	6.42493	7.6e-05
Contig3869_at	Hv.738	At.24973	6.38616	0.0461
Contig10267_at	Hv.10556	At.39947	6.38027	6.53e-05
EBem10_SQ001_I24_s_at	Hv.18765	At.5294	6.36301	6.45e-05
Contig19500_at	Hv.13891	At.32329	6.33939	0.00035
Contig24415_at	Hv.10405	At.41937	6.30804	4.01e-08
Contig12565_at	Hv.37073	At.66539	6.29411	0.000335
Contig2489_at	Hv.3886	At.34312	6.28965	6.24458e-09
Contig12376_at	Hv.24244	At.23663	6.28516	0.00256
Contig19992_at	Hv.3605	At.54361	6.18293	0.00325
Contig1188_s_at	Hv.23091	At.25225	6.1798	0.0561
Contig2788_x_at	Hv.263	At.17946	6.15442	2.10591e-11
Contig13753_at	Hv.6800	At.20221	6.12275	4.02e-10
HV06O23u_at	Hv.7559	At.179	6.09884	5.73e-05
HVSMEl0010B09r2_at	Hv.12012	At.24152	6.09848	0.000415
Contig3774_s_at	Hv.18415	At.25437	6.0984	1.16848e-08
Contig845_at	Hv.3447	At.519	6.07056	5.88418e-15
Contig3618_at	Hv549	At.19959	6.05268	1.11022e-16
Contig44_at	Hv.32422	At.23663	6.03862	4.68e-11
Contig7092_at	Hv.22774	At.31455	6.0234	6.0234
Contig4760_s_at	Hv.3400	At.28283	5.95815	2.03e-05
Contig19915_at	Hv.6745	At.8584	5.94157	5.98e-06
Contig16327_at	Hv.19732	At.17333	5.93473	3.33067e-16
HA11P12u_s_at	Hv.20691	At.197	5.897	0.000851
Contig22873_at	Hv.468	At.27679	5.89129	0.00129
Contig15595_at	Hv.16134	At.32971	5.85378	6.32e-07
Contig17685_at	Hv.15878	At.53272	5.81047	4.44089e-16
Contig25977_at	Hv.5639	At.40719	5.75776	2e-05
Contig13855_at	Hv.13161	At.24980	5.75616	1.26565e-14
Contig7437_at	Hv.5011	At.17142	5.74352	4.52e-11
Contig2737_at	Hv.26187	At.30531	5.73526	0.000199
Contig5128_s_at	Hv.2319	At.22489	5.71456	8.42e-05
HV10J12u_s_at	Hv.25052	At.20987	5.7142	4.24e-06
Contig23369_at	Hv.19795	At.38286	5.70716	0.0002
Contig6165_at	Hv.605	At.8948	5.68086	9.66e-06
Contig3812_at	Hv.23514	At.15716	5.66644	0.000268
Contig8616_at	Hv.3213	At.28337	5.65706	2.7e-05
HVSMEb0005E07r2_at	Hv.8606	At.25069	5.64846	1.26e-06
Contig10432_at	Hv.16846	At.24156	5.63834	3.1e-07
Contig7967_at	Hv.32168	At.65281	5.62553	0.000679
S0000200065C10F1_at	Hv.26147	At.26288	5.58805	5.55111e-16
Contig7699_at	Hv.6510	At.6029	5.54717	1.26898e-12
Contig2407_s_at	Hv.12434	At.32492	5.52202	4.45e-11
Contig18582_at	Hv.9794	At.23738	5.51116	4.32e-07
Contig3807_at	Hv.556	At.43669	5.50236	0.00168
Contig617_x_at	Hv.24715	At.10813	5.48795	8.14e-06
Contig8085_at	Hv.10555	At.24810	5.48724	1.11022e-16
Contig6707_at	Hv.1922	At.6395	5.48524	0.000187
EBro08_SQ007_B12_s_at	Hv.23888	At.47498	5.47578	1.13243e-14
Contig18140_at	Hv.10214	At.30881	5.45721	0.00924
HVSMEm0008B04r2_s_at	Hv.15201	At.3390	5.44356	1.48e-06
HT12D12u_s_at	Hv.6118	At.27442	5.42433	2.13e-06
Contig14685_at	Hv.30544	At.41063	5.41334	0.00391
Contig11696_at	Hv.17205	At.22135	5.41121	9.3e-15
Contig3533_at	Hv.31965	At.26609	5.40792	3.04e-06
Contig5270_x_at	Hv.23335	At.25366	5.40577	3.25739e-13
Contig14435_at	Hv.18765	At.48573	5.40017	1.11022e-16
Contig15150_at	Hv.11006	At.22495	5.39876	0.000345
Contig13438_at	Hv.7134	At.19409	5.38241	1.11022e-16
Contig3690_s_at	Hv.239	At.14982	5.36981	9.99201e-16
Contig3426_at	Hv.32279	At.20776	5.36897	0.000126
Contig11285_at	Hv.14999	At.47569	5.36472	0.00156
HM07L17r_at	Hv.12244	At.6556	5.34804	0.000565
Contig14842_at	Hv.14982	At.27817	5.3012	2.42e-06
Contig3198_at	Hv.5876	At.3220	5.28091	0.00226
Contig3685_at	Hv.26138	At.49037	5.25985	3.58e-06
Contig7112_at	Hv.18795	At.21484	5.25866	1.11022e-16
Contig5481_at	Hv.23248	At.54535	5.24423	4.61853e-14
baak32n13_at	Hv.23585	At.10812	5.24197	6.43929e-15
Contig1834_at	Hv.23114	At.25587	5.23824	8.65974e-15
Contig15773_at	Hv.636	At.28186	5.21454	4.35e-06
Contig2853_at	Hv.20775	At.38476	5.21313	1.13243e-14
Contig15241_at	Hv.21055	At.134	5.19913	0.000109
Contig2714_at	Hv.2679	At.23533	5.19892	5.48e-05
Contig18451_at	Hv.18764	At.21811	5.1988	1.08e-12
HVSMEi0008A06f2_s_at	Hv.6518	At.14263	5.17124	5.2e-11
Contig10022_at	Hv.34215	At.2863	5.15469	5.01e-07
Contig21426_at	Hv.6558	At.43688	5.12642	1.39e-05
HVSMEi0006K11r2_at	Hv.3807	At.27251	5.12456	1.11022e-16
Contig1568_x_at	Hv.3233	At.36093	5.12456	1.11022e-16
Contig5311_at	Hv.8645	At.36172	5.12456	1.11022e-16
Contig18712_at	Hv.5549	At.47951	5.12079	0.000339
rbags24a14_x_at	Hv.23282	At.37653	5.12079	0.000339
rbaal9h21_s_at	Hv.7476	At.23809	5.0984	1.16848e-08
Contig3707_at	Hv.8326	At.11862	5.09342	3.4972e-14
Contig13089_at	Hv.4278	At.23894	5.05516	6.66134e-16
rbaal36m18_s_at	Hv.5080	At.53215	5.05516	6.66134e-16
HVSMEa0007I03r2_at	Hv.31211	At.31170	5.05268	1.11022e-16
Contig8487_at	Hv.2088	At.11842	5.04693	6.5159e-13
Contig9567_at	Hv.20862	At.15439	5.0155	8.99281e-14
Contig13867_s_at	Hv.838	At.41451	5.0155	8.99281e-14
HM04L20u_at	Hv.11469	At.52520	-5.01683	0.000337
Contig1874_at	Hv.1525	At.52898	-5.03105	0.000521
Contig8775_at	Hv.18724	At.5159	-5.03741	0.00485
HVSMEb0011O12r2_at	Hv.30336	At.20952	-5.04181	0.00494
HVSMEf0007E14r2_s_at	Hv.3976	At.23244	-5.04692	0.000765
Contig1582_x_at	Hv.3233	At.29960	-5.04745	2.36478e-14
Contig13704_at	Hv.4602	At.53559	-5.07072	0.000159
Contig22644_at	Hv.28652	At.51074	-5.07993	2.22045e-16
Contig2495_s_at	Hv.690	At.36934	-5.09021	0.000172
Contig3243_x_at	Hv.24797	At.87	-5.11764	0.012
Contig9249_at	Hv.3727	At.29977	-5.12424	0.000436
Contig5185_at	Hv.3433	At.22164	-5.12461	0.0003116
Contig24612_at	Hv.15968	At.25460	-5.13457	0.000101
Contig20689_at	Hv.27567	At.16939	-5.13658	0.00013
Contig11799_at	Hv.13703	At.43493	-5.1519	6.62e-05
Contig4457_at	Hv.20551	At.8272	-5.15741	0.00623
Contig3783_at	Hv.4360	At.55193	-5.16862	0.0372
Contig6931_at	Hv.7252	At.21466	-5.19999	0.00229
Contig3778_x_at	Hv.32164	At.28594	-5.20507	0.006996
Contig61_s_at	Hv.12135	At.28354	-5.21061	0.00372
Contig61_s_at	Hv.24556	At.27959	-5.21061	0.00372
Contig152_at	Hv.23634	At.40001	-5.21411	0.00393
HVSMEb0014E05r2_at	Hv.25943	At.2319	-5.22089	0.00426
Contig17526_at	Hv.31255	At.40999	-5.22956	8.45e-06
Contig6776_s_at	Hv.4767	At.2280	-5.25468	6.95e-05
Contig18508_at	Hv.2090	At.751	-5.28624	0.00174
Contig5808_at	Hv.23857	At.24377	-5.28716	0.00208
Contig6095_at	Hv.10991	At.49177	-5.35045	1.55431e-15
Contig4205_at	Hv.6783	At.5125	-5.37624	0.00132
Contig22777_at	Hv.23851	At.10891	-5.37705	0.00234
Contig4361_at	Hv.2402	At.22151	-5.39282	0.000356
Contig5638_at	Hv.4850	At.23341	-5.3945	7.03e-06
Contig18723_at	Hv.14100	At.31557	-5.4026	0.00529
Contig4911_at	Hv.1231	At.27515	-5.4105	0.00207
Contig1852_at	Hv.37	At.28572	-5.42768	0.00016
Contig2539_s_at	Hv.22695	At.8628	-5.43282	2.36e-05
Contig327_s_at	Hv.23634	At.28624	-5.45087	0.00253
Contig11989_at	Hv.15545	At.37128	-5.45694	0.000135
HVSMEf0016E23r2_s_at	Hv.3276	At.54965	-5.48863	1.92e-05
Contig7032_at	Hv.6240	At.21526	-5.49102	3.13e-06
Contig16592_at	Hv.736	At.43923	-5.52232	0.00307
Contig4299_at	Hv.16320	At.19811	-5.52332	2.16e-05
Contig2493_s_at	Hv.690	At.43619	-5.53187	0.000322
Contig1164_at	Hv.31870	At.22477	-5.55028	0.0346
Contig3212_s_at	Hv.8694	At.49017	-5.55472	6.33e-05
Contig15_s_at	Hv.551	At.23553	-5.57014	0.000462
Contig20832_at	Hv.1475	At.31191	-5.59531	5.26e-08
Contig568_s_at	Hv.4608	At.24663	-5.6133	4.55191e-15
Contig23773_at	Hv.32344	At.49586	-5.6316	8.98e-09
Contig3548_at	Hv.3689	At.75275	-5.6599	6.03743e-10
baak46e09_s_at	Hv.7078	At.37764	-5.69578	3.87e-06
Contig11693_at	Hv.22727	At.21267	-5.70086	0.00233
Contig13318_at	Hv.9215	At.54052	-5.70547	0.00222
Contig5058_x_at	Hv.3173	At.23076	-5.74386	0.000482
HVSMEa0011I24r2_at	Hv.3433	At.31498	-5.78746	4.24e-06
Contig11252_at	Hv.4549	At.3531	-5.83327	0.000429
Contig1383_at	Hv.20847	At.1582	-5.83327	0.000429
Contig9788_at	Hv.9402	At.51096	-5.83332	2.16e-05
HV14J15u_s_at	Hv.10048	At.21920	-5.87467	0.000924
Contig7389_at	Hv.1220	At.25393	-5.9072	1.06e-06
Contig589_x_at	Hv.22655	At.20381	-5.9072	7.35e-09
Contig8558_s_at	Hv.12679	At.24301	-5.91467	0.000924
Contig16901_at	Hv.1160	At.2067	-5.95014	4.74e-07
Contig2592_at	Hv.22925	At.28210	-5.96854	4.74e-07
Contig2947_at	Hv.4295	At.49141	-5.9795	1.81855e-13
HV14J05u_x_at	Hv.23335	At.31603	-5.9795	1.81855e-13
Contig2622_at	Hv.867	At.41805	-5.98763	0.000245
Contig12401_s_at	Hv.15761	At.31608	-5.98763	0.000345
Contig3777_at	Hv.32164	At.64218	-6.03776	0.00128
Contig1207_at	Hv.22818	At.45945	-6.03776	0.00128
Contig993_at	Hv.980	At.43017	-6.04463	2.14273e-14
Contig3782_x_at	Hv.32164	At.43277	-6.04463	2.14273e-14
Contig2488_s_at	Hv.3886	At.47046	-6.04463	2.54273e-14
Contig9967_at	Hv.6358	At.22242	-6.091	0.000352
Contig4391_at	Hv.1891	At.54608	-6.091	0.000352
HVSMEf0019G08r2_s_at	Hv.1655	At.54126	-6.0922	3.79e-05
Contig2243_at	Hv.2078	At.23882	-6.09629	0.000378
EBro03_SQ004_E10_at	Hv.4841	At.65858	-6.09629	0.000378
Contig6075_at	Hv.4871	At.21899	-6.12248	0.00518
Contig8733_at	Hv.7713	At.6949	-6.12248	0.00318
Contig4948_s_at	Hv.23098	At.296	-6.12971	0.000674
Contig3339_at	Hv.1183	At.70558	-6.12971	0.000674
Contig10851_at	Hv.11075	At.48994	-6.13909	7.38e-05
EBro08_SQ008_C07_at	Hv.21979	At.27066	-6.147	0.000249
Contig15444_at	Hv.18527	At.58	-6.1592	3.79e-05
Contig3140_at	Hv.16535	At.20674	-6.16773	2.92e-08
Contig10726_at	Hv.22611	At.48158	-6.19065	1.436e-05
Contig11583_at	Hv.703	At.70242	-6.23385	0.000192
Contig13847_s_at	Hv.5940	At.55309	-6.3748	0.00132
Contig19393_at	Hv.26580	At.24327	-6.39845	0.00717
Contig6156_at	Hv.5583	At.20482	-6.46206	2.12e-08
Contig3129_at	Hv.583	At.2011	-6.47994	0.000102
Contig4621_at	Hv.32052	At.47551	-6.58715	4.18e-05
Contig3552_at	Hv.3689	At.4677	-6.76463	2.14273e-14
Contig1411_s_at	Hv.15185	At.25187	-6.7784	6.29e-05
HVSMEn0004M06f_s_at	Hv.31086	At.51027	-6.85015	3.03e-08
Contig19751_at	Hv.11384	At.25235	-6.96194	4.28e-06
Contig13848_at	Hv.5940	At.27895	-6.96656	0.000871
Contig10624_at	Hv.23257	At.2384	-6.97569	0.000637
Contig3216_at	Hv.6180	At.28278	-6.99225	7.58e-06
Contig30_at	Hv.22884	At.25388	-7.05078	6.23e-11
Contig4072_at	Hv.4776	At.66272	-7.12588	0.000625
Contig2279_at	Hv.25049	At.30175	-7.63481	2.58e-05
Contig2430_at	Hv.23877	At.31334	-8.10036	8.67e-06
rbah48h06_s_at	Hv.8276	At.37646	-8.10322	2.78e-05
Contig1579_s_at	Hv.9094	At.23790	-8.55255	5.47e-09
Contig2436_at	Hv.664	At.4537	-5.58963	8.058e-13

## Sheet: Supplementary Table2
Supplementary Table2. The genes with differential expression of ≤ 5 and ≥ -5 at drought stress conditions in reproductive organs of Barley.
Probe Set ID	UniGene ID barley	UniGene ID Arabidopsis thaliana	log2(Fold change)	P-value	Annotation
Contig15430_at	Hv.27908	At.24465	7.43525	7.38e-06	Phosphoglycerate mutase, 2,3-bisphosphoglycerate-independent(iPGAM1)
Contg9768_at	Hv.3295	At.10809	6.58236	2.5e-06	Transcription factor activity
Contig12692_s_at	Hv.18781	At.25124	6.43546	1.09e-05	xyloglucan endotransglucosylase/hydrolase 15(XTH15)
Contig3295_at	Hv.3134	At.20350	6.43546	1.09e-05	Glutathion-s transferase
Contig7112_at	Hv.18795	At.34509	6.38616	0.0461	transducin family protein / WD-40 repeat family protein(SETH5)
Contig1713_s_at	Hv.332	At.20221	6.1798	0.0561	Dehydrin family protein(RAB18)
Contig1632_at	Hv.21394	At.22570	6.0984	1.16848e-08	Glycosyl hydrolase superfamily protein(AT4G16260)
Contig7517_at	Hv.15670	At.21527	6.06529	5.66848e-08	Transcription factor
Contig20981_at	Hv.8606	At.20797	6.00642	1.90888e-11	CONSTANS-like B-box zinc finger protein-like
Contg4568_at	Hv.938	At.25247	5.98256	3.69e-07	Transcription factor
Contig2408_at	Hv.7134	At.5382	5.96357	9.39249e-14	Late embryogenesis abundant protein
Contig3287_x_at	Hv.19033	At.23663	5.81141	1.24891e-05	DnaK-type molecular chaperone
Contig2010_at	Hv.21413	At.23381	5.77006	1.11022e-16	Mediator of RNA polymerase II transcription
Contig44_s_at	Hv.32422	At.47608	5.40792	3.04e-06	heat shock protein 70(HSP70)
Contig2479_at	Hv.20870	At.64286	5.36982	2.015e-06	Transcription factor(HvCBF6)
Contig5626_s_at	Hv.1501	At.7918	5.28965	6.24458e-09	Cysteine proteinases superfamily protein(CEP1)
HVSMEi0006K11r2_at	Hv.3807	At.27251	5.12456	1.11022e-16	NADP-malic enzyme 1(NADP-ME1)
Contig1871_at	Hv.15988	At.28537	5.12456	1.11022e-16	Peroxidase superfamily protein(PRX52)
Contig10274_at	Hv.12975	At.43394	5.12079	0.000339	fatty acid reductase 4(FAR4)
Contig3981_at	Hv.3680	At.4818	5.09342	3.4972e-14	Haloacid dehalogenase-like hydrolase (HAD) superfamily protein(AT5G02230
Contig7980_at	Hv.13844	At.18110	5.07056	5.88418e-15	Caleosin-related family protein(AT1G70680)
HVSMEi0003H24r2_s_at	Hv.6698	At.4830	5.05516	6.66134e-16	desiccation-like protein(AT3G62730)
Contig2010_at	Hv.26685	At.1484	5.05268	1.11022e-16	heat shock protein 17.4(HSP17.4)
Contig600_at	Hv.139	At.20528	5.04693	6.5159e-13	SERINE CARBOXYPEPTIDASE-LIKE 49(SCPL49)
Contig9476_at	Hv.33957	At.22313	5.04425	9.37589e-06	Glucan 1,3-beta-glucosidase
Contig34_s_at	Hv.23733	At.22328	5.0155	8.99281e-14	ubiquitin family protein(AT3G06455)
Contig18837_at	Hv.3538	At.7684	-4.03129	0.0209	laccase 17(LAC17)
Contig13190_at	Hv.16392	At.26439	-5.01683	0.000337	transmembrane protein, putative (DUF679 domain membrane protein 2)(DMP2)
Contig7837_at	Hv.3036	At.27184	-5.03105	0.000521	CCCH-type zinc fingerfamily protein with RNA-binding domain-containing protein(AT5G04210)
Contig2306_s_at	Hv.20561	At.22079	-5.19132	3.10862e-14	lipoxygenase 2(LOX2)
Contig2433_s_at	Hv.664	At.4537	-5.26897	0.00143	HXXXD-type acyl-transferase family protein(AT4G29250)
Contig2550_x_at	Hv.12828	At.28524	-5.30102	4.2e-12	Pathogenesis-related protein 1
Contig624_at	Hv.12748		-5.42569	5.21e-10	probable DNA replication complex GINS protein PSF3
EBem05_SQ003_L06_at	Hv.16138	At.5368	-5.54123	0.0136762	heat shock protein 21(HSP21)
Contig1528_s_at	Hv.23119	At.24199	-5.55028	0.0346	germin-like protein 6(GLP6)
Contig15874_at	Hv.24100	At.28971	-5.67677	0.00646	DNA polymerase delta subunit 1(AT5G63960)

## Sheet: Supplementary Table 3
Table 2: Hub genes with the most interaction among differentially expressed genes (≤ 5 and ≥ -5) in vegetative organs of barley
No.	Uniprot ID	Gene Name	Arabidopsis Orthologs	Barley Unigene ID	Arabidopsis Unigene ID	Gene Family	Selected by	Annotation
1	Q8GV44	HvVP1	ABI3	Hv.549	At.19959	AP2	Closeness	transcription factor
2	Q94IC3	HvAPX	APX1	Hv.17	At.47584	Peroxidase family	MNC	L-ascorbate peroxidase 1
3	F2DPJ4	HvNAC6	ATAF1	Hv.21055	At.134	NAC	Degree	transcription factor
4	P23951		ATHCHIB	Hv.23098	At.296	-	Closeness/Degree/MNC	Alcohol dehydrogenase 1
5	F2DS98	-	ELIP1	Hv.32279	At.20776	ELIP/psbs Family	Closeness/Degree	Early light-induced protein 1
6	F2D6Z2	HvERF4	ERF4	Hv.32052	At.47551	AP2	Closeness	transcription factor
7	B1V8R3	HvFUS3	FUS3	Hv.6510	At.6029	AP2	Closeness B3	transcription factor
8	A0A287FU96	-	GEA6	Hv.23114	At.25587	small hydrophilic plant seed protein family	Degree	Em-like protein GEA6
9	O48606	HVHSP	HSP70	Hv.24244	At.23663	Heat_shock_70	Degree/MNC	DnaK-type molecular chaperone
10	Q8LGM4	HvCO5	HD1	Hv.8606	At.25069	Zinc-finger	MNC	Zinc finger protein HD
11	A0A287PSS9	-	RAB18	Hv.4608	At.24663	Ras	Degree /Closeness	Ras-related protein
12			P5CS1	Hv.5583	At.20482	Glutamate 5-kinase family	Degree	Delta-1-pyrroline-5-carboxylate synthase A
13			HOS1	Hv.15545	At.37128	Zinc-finger	MNC	E3 ubiquitin-protein ligase HOS1
14			PDS1	Hv.22611	At.48158	4HPPD family	MNC	4-hydroxyphenylpyruvate dioxygenase
15		HvNIP1;1	CIPK15	Hv.4067	At.2067	Protein kinase superfamily	Closeness	CBL-interacting serine/threonine-protein kinase 15
16			GPCR	Hv.12135	At.28354		MNC	GPCR-type G protein COLD1
17	M0X1N3		PLDALPHA1	Hv.2078	At.23882	Phospholipase D family	MNC	phospholipase D alpha 1

## Sheet: Supplementary Table 4
Table 3: Hub genes with the most interaction among differentially expressed genes (≤ 5 and ≥ -5) in reproductive organs of barley
No.	Uniprot ID	Gene Name	Arabidopsis Orthologs	Barley Unigene ID	Arabidopsis Unigene ID	Gene Family	Selected by	Annotation
1	F2CS64	-	12	Hv.33957	At.22313	Glyco_hydro_17	Closeness/Degree/MNC	Glucan 1,3-beta-glucosidase
2	Q40058	HSP70	BIP1	Hv.21413	At.23381	Heat shock protein 70	Degree	Mediator of RNA polymerase II transcription
3	Q94IC3	HvAPX	APX1	Hv.17	At.47584	peroxidase family	Degree/MNC	L-ascorbate peroxidase
4	Q84JE9	DRF1.3	DREB2A	Hv.938	At.25247	AP2	Degree	Transcription factor
5	Q3T5P4	HvCBF6	DREB1A	Hv.20870	At.64286	AP2	MNC	Transcription factor
6	E3VXB5	HvEIL1	EIL1	Hv.3295	At.10809	EIN3 family	Closeness	Transcription factor activity
7	F2DDC8	-	CAF1	Hv.13722	At.26886	-	Closeness	mRNA processing Group II intron splicing
8	F2E7I2	-	F6D8.9	Hv.7134	At.5382	LEA type 4 family	Degree	Late embryogenesis abundant protein
9	A0A453M9V3	-	HSP70	Hv.19033	At.23663	Heat_shock_70	Degree/ MNC	DnaK-type molecular chaperone
10	A0A287FFF9	-	GSTF6	Hv.3134	At.20350	GST superfamily	Closeness/MNC	Glutathion-s transferase
11	Q8LGM4	HvCO5	HD1	Hv.8606	At.25069	Zinc-finger	Closeness/MNC	Zinc finger protein HD
12	F2DJ70	-	PBS3	Hv.18760	At.40477	IAA-amido conjugating enzyme family	Closeness
13	Q5MBN5	pr-5	PR1	Hv.12828	At.28524	CRISP family	Closeness/Degree	Pathogenesis-related protein 1
14	F2DM44	-	PDS1	Hv.22611	At.48158	4HPPD family	Degree/MNC	4-hydroxyphenylpyruvate dioxygenase
15	A0A287N7L4	-	SHM1	Hv.3767	At.21766	SHMT family	Closeness/MNC	Glycinehydroxmethyl transferase
16	B2KJ82	HvWRKY42	WRKY70	Hv.15670	At.21527	WRKY	Closeness	Transcription factor

## Sheet: Supplementary Table 5
Supplementary Table 5: The most common families of transcription factors having binding sites in 85% of promoters of the differentially expressed genes (≤ 5 and ≥ -5).
TF Family	Domain	Total Match		P-Value
		Reproductive Stage	Vegetative Stage	Reproductive stage	Vegetative Stage
P$OPAQ	bZIP	58	494	0.0332999	4.65077e-12
P$AHBP	HD-ZIP	166	1945	0.00838065	4.4099e-07
P$LREM	AP2	83	827	0.00115126	3.57951e-09
P$MADS	MADS	100	879	0.0049733	1.00928e-06
P$MYBL	MYB	165	1484	0.0149976	0.000846373
P$NTMF	NAC	63	553	0.00066179	4.92e-19
P$GTBX	Trihelix	182	1854	0.0125456	1.2706e-08
P$WBXF	WRKY	60	450	0.0015371	1.64e-19

## Sheet: Supplementary Table 6
Supplementary Table 6. The most common families of transcription factors having binding sites in 85% of promoters of the hub genes.
TF Family	Domain	Total Match		P-Value
		Reproductive Stage	Vegetative Stage	Reproductive stage	Vegetative Stage
P$LREM	AP2	31	47	0.00062	4.1e-05
P$AHBP	HD-ZIP	60	72	0.014868	0.00512
P$MYBL	MYB	50	118	0.015011	0.020252
P$NTMF	NAC	31	44	6.77e-05	6.77e-05
P$GTBX	Trihelix	94	169	0.029208	0.020539

## Sheet: Supplementary Table7
Supplementary Table 7: identified genes in response to drought stress with differential expression of ≤ 5 and ≥ -5 using each identified module.
No	Module	Number of gene	GeneIDs of matching sequences
1	AARF_CEBP_01	2	829664-829688
2	AP1F_AP1F_01	2	828563-831564
3	AP1F_CEBP_01	4	831014-830056-837640-829456
4	AP1F_CEBP_03	4	820165-831014-817428-829456
5	AP1F_ETSF_02	1	843841
6	AP1F_ETSF_03	1	828316
7	AP1F_ETSF_04	1	834703
8	AP1F_ETSF_05	1	828316
9	AP1F_GATA_01	2	826697-838393
10	AP1F_GATA_02	1	835623
11	AP1F_NFAT_01	1	828316
12	AP1F_NFAT_02	1	834703
13	AP1F_PIT1_02	1	828316
14	AP1R_ETSF_EGRF_01	2	828563-838393
15	AP1R_PAX6_01	1	842672
16	BCDF_BCDF_01	4	825025-816230-827933-827119
17	BCDF_PIT1_01	3	833734-830056-826697
18	BRAC_BRAC_03	1	818436
19	BRAC_NKXH_01	2	829976-825246
20	BRNF_P53F_01	4	832513-834703-832062-818436
21	BRNF_RXRF_01	14	828492-828316-829664-844206, 844207-844206, 844207-834121-836578-829456-836365-5008305-816509-830016
22	BRNF_RXRF_02	3	829664-844169-825025
23	CAAT_AP1F_01	10	835681-837597-817407-836578-836578-836578-829456-823854-827119-816509
24	CAAT_CAAT_01	16	829976-832028-831014-831316-841264-825025-818436-836578-838393-831564-829456-823630-828403-827933-829507-5008305
	CAAT_EBOX_01	1	837597
25	CAAT_NR2F_01	3	825025-817428-816509
26	CAAT_OCT1_01	3	820165-829456-828403
27	CAAT_SREB_02	1	827933
28	CAAT_SREB_03	2	825246-825246
29	CAAT_YY1F_02	2	835681-827933
30	CDEF_CHRF_03	6	817528-820165-825025-826697-823630
31	CDXF_HNF1_CDXF_01		842672
32	CEBP_AARF_01	12	832028-828316-828238-829664-831014-831316-843841-818436-835623-834703-829688-825246
33	CEBP_AP1F_01	13	828492-828316-831014-831316-832062-830056-828563-843841-837640-834703-829456-825246-5008305
34	CEBP_CAAT_01	3	844206, 844207-825025
35	CEBP_CEBP_01	6	832028-819942-837640-829456-829507-816509
36	CEBP_CEBP_02	3	834703-829688-836271
37	CEBP_CREB_01	5	829664-831316-819942-843841-829688
38	CEBP_EBOX_01	10	835681-831316-844206, 844207-837597-843841-818436-817407-829303-838393
39	CEBP_GATA_01	3	837597-825246-825246
40	CEBP_HNF1_02	1	831316
41	CEBP_MYBL_01	13	817528-828238-828238-820165-844206, 844207-819942-835623-837640-829456-828671-825246-5008305
42	CEBP_MYBL_02	2	834121-830316
43	CEBP_MYBL_04	3	831014-817428-828403
44	CEBP_NFAT_01	3	835681-830316-825246
45	CEBP_NFKB_04	1	829976
46	CEBP_NFKB_06	8	829976-837597-841264-819942-828563-829303-835623-836578
47	CEBP_NFKB_07	3	829976-819942-816230
48	CEBP_NFKB_NFAT_01	5	835681-844206, 844207-819942-826697
49	CEBP_NKXH_NKXH_01	4	834121-837640-828403-842672
50	CEBP_RBPF_01	5	837507-844206, 844207-843841-829456
51	CEBP_STAT_01	4	835681-835623-5008305-816509
52	CEBP_YY1F_EBOX_01	12	837507-835681-832513-833734-844206, 844207-841264-834121-834121-817428-823630-842672
53	CP2F_CP2F_01	1	820165
54	CREB_CEBP_01	3	829664-831316-829688
55	CREB_CREB_02	8	825218-832062-843841-818436-835623-830316-816230-825246
56	CREB_EBOX_02	13	835681-828316-844206, 844207-837597-84385941-818436-817407-838393-828671-830016-827119-827933-
57	CREB_HNF1_01	15	817528-828492-825218-841264-843841-825025-818436-829303-835623-838393-816230-823630-825246-842672-827119
58	CREB_IRFF_01	10	835681-828238-820165-844206, 844207-841264-819942-830056-825025-835623
59	CREB_NFKB_05	1	817428
60	CREB_YY1F_01	1	830016
61	DLXF_DLXF_01	5	832062-829303-831564-831564-827933
62	EBOX_CAAT_02	1	837597
63	EBOX_E2FF_01	3	831316-844206, 844207
64	EBOX_E2FF_01	3	831316-844206, 844207
65	EBOX_EBOX_01	4	844206, 844207-843841-829303
66	EBOX_EBOX_02	3	844206, 844207-823630
67	EBOX_EREF_01	1	828492
68	EBOX_MITF_01	3	835681-844206, 844207
69	EBOX_SREB_01	4	829976-844207-844206, 844207
70	EREF_NR2F_01	2	844206, 844207
71	ETSF_AP1F_01	4	834121-836578-829456-836365
72	ETSF_AP1F_03	2	828563-834703
73	ETSF_AP1F_05	6	828316-841264-817428-825246-827119-5008305
74	ETSF_CEBP_01	2	817428-827933
75	ETSF_CREB_02	3	831316-818555-828671
76	ETSF_ETSF_01	5	831014-837597-828671-829688-830016
77	ETSF_ETSF_04	2	827933-817428
78	ETSF_ETSF_05	1	825218
79	ETSF_ETSF_06	8	831014-844206, 844207-825218-819942-827933-842672-827119
80	ETSF_ETSF_07	2	831564-5008305
81	ETSF_HAML_01	1	5008305
82	ETSF_HAML_02	2	835681-5008305
83	ETSF_HAML_03	3	844206, 844207-816509
84	ETSF_HAML_04	4	835681-828238-828563-828563
85	ETSF_HIFF_01	4	817407-838393-832062-827933
86	ETSF_IRFF_02	5	835681-829664-818555-838393-827933
87	ETSF_KLFS_01	1	829976
88	ETSF_MITF_01	2	844206, 844207
89	ETSF_MITF_02	2	844206, 844207
90	ETSF_NFKB_02	1	829976
91	ETSF_SP1F_03	2	823630-827119-
92	ETSF_SP1F_05	1	817428
93	ETSF_YY1F_01	1	835623
94	FAST_NKXH_01	1	828492-837597
95	FAST_SMAD_02	1	817428
96	FKHD_CEBP_01	12	832513-831014-832062-830056-828563-828563-828563-843841-837640-829456-816230-827933
97	FKHD_ETSF_01	4	828492-835681-829664-816509
98	FKHD_HNF1_01	3	832513-823854-842672-
99	FKHD_SMAD_02		832513-844206, 844207-838393
100	FKHD_SMAD_FKHD_01	1	836578
101	GATA_CREB_01	1	844169
102	GATA_GATA_01	1	828403
103	GATA_GATA_GATA_01	10	828316-831014-844206, 844207-825025-818436-818436-823854-823854-5008305
104	GATA_GATA_NKXH_01	1	835623
105	GATA_GREF_01	3	828316-828238-816230
106	GATA_HNF1_01	19	829456-817528-832028-828316-828563-841264-819942-830056-828238-831014-843841-825025-818436-817407-835623-834703-836578-837640-826697-
107	GATA_MYOD_01	1	825246
108	GATA_NKXH_01	9	832028-828238-831316-825218-817428-831564-828403-827933-823854
109	GATA_NKXH_02	1	832028
110	GATA_SF1F_01	3	829976-837597-841264
111	GATA_SP1F_02	1	823630
112	GREF_CAAT_01	1	827933
113	GREF_OCT1_01	5	835623-826697-834703-834703-834703
114	HAML_BRAC_01	2	817428-829456
115	HAML_CEBP_01	1	828671
116	HAML_ETSF_01	3	828563-843841-5008305
117	HAML_ETSF_02	1	836578
118	HAML_MYBL_02	1	819942
119	HAND_GATA_01	4	836578-827933-836365-829507
120	HAND_GATA_02	3	844169-835623-837640
121	HESF_P53F_01	2	844206, 844207
122	HIFF_ETSF_01		828492-844206, 844207-841264-
123	HIFF_HASF_01	4	831014-844206, 844207-841264
124	HIFF_HIFF_01	1	827119
125	HIFF_HIFF_GREF_01	1	831316
126	HNF1_CDXF_02	2	837507-827933
127	HNF1_CDXF_CDXF_01	2	832028-818555
128	HNF1_CEBP_01	6	817528-829976-837507-829664-819942-828563
129	HNF1_CEBP_01	14	828563-825025-818436-835623-838393-831564-831564-834703-816230-829688-829688-825246-842672-5008305
130	HNF1_FKHD_01	5	825025-831564-830316-816230-823854
131	HNF1_GATA_01	18	816509-5008305-816230-832028-832513-828238-828238-829664-833734-831316-844206, 844207-841264-818555-829456-826697-836578-817407-
132	HNF1_HNF1_01	1	823854
133	HNF1_NR2F_01	8	832028-828316-833734-817407-835623-831564-827933-823854
134	HNF1_OCT1_01	2	825025-835623
135	HOXF_HOXF_OCT1_01	11	817528-832028-833734-825218-832062-841264-825025-831564-834703-829456-829507
136	IRFF_AP1F_02	2	816230-823630
137	IRFF_AP1F_03	1	830056
138	IRFF_ETSF_01	4	835681-828316-832062-827933-
139	IRFF_ETSF_02	2	838393-5008305
140	IRFF_NFAT_02	8	829976-835681-837597-834121-835623-827933-825246-830016
141	IRFF_NFAT_03	8	829976-837507-828316-834121-834121-836578-827933-825246
142	IRFF_STAT_01	7	828492-820165-828563-817407-835623-837640-837640
143	IRFF_STAT_02	1	835681
144	KLFS_CREB_KLFS_01	4	817428-817428-823630-827933
145	KLFS_KLFS_01	3	820165-844206, 844207
146	LEFF_HAML_ETSF_01	1	828563
147	LEFF_LEFF_01	1	819942
148	LEFF_LEFF_LEFF_01	15	837507-832513-831014-831014-825218-832062-841264-828563-838393-830316-830316-816230-829507-842672-827119
149	LEFF_SMAD_01	3	819942-817407-828671
150	LEFF_SMAD_02	3	844206, 844207-836365
151	LEFF_STEM_01	1	829456
152	LHXF_GATA_01	5	832028-828316-844206, 844207-825025
153	MAZF_AP1F_01	1	837640
154	MEF2_MYOD_02	2	5008305-816509
155	MEF2_NFAT_MEF2_01	1	837507
156	MITF_EREF_01	1	830016
157	MITF_FKHD_01	1	823854
158	MYBL_CEBP_01	4	829976-828238-828671-5008305
159	MYBL_GATA_01	2	841264-825246
160	MYOD_VTBP_01	1	841264
161	NBRE_AP1F_01	4	835681-829456-834121-829456
162	NEUR_LHXF_02	4	837507-844169-829303-829456
163	NEUR_NEUR_02	4	831014-841264-837640-827933
164	NF1F_EBOX_01	4	829976-844206, 844207-827119
165	NF1F_FKHD_01	1	829688
166	NF1F_MYOD_01	1	831014
167	NF1F_NF1F_HNF1_01	5	835681-834121-816230-829507-5008305
168	NF1F_NR2F_01	1	829507
169	NFAT_AP1F_02	5	837507-828316-828238-837640-834703
170	NFAT_AP1F_03	6	828316-820165-843841-817428-837640-834703
171	NFAT_AP1R_02	1	837507
172	NFAT_CREB_01	1	830316
173	NFAT_GATA_01	5	829976-829664-820165-828563-837640
174	NFAT_HAND_01	3	844206, 844207-828563
175	NFAT_NFAT_01	2	844169-829303
176	NFAT_NFKB_01	1	829976
177	NFAT_NFKB_02	7	829976-837507-832513-844206, 844207-818436-834703
178	NFAT_OCT1_01	2	831564-831564
179	NFAT_STAT_01	2	837597-5008305
180	NFKB_AP1F_01	2	830056-837640
181	NFKB_CEBP_01		832513-829976-828238-831316-844206, 844207-844206, 844207-819942-830056-843841-835623-837640-836578-823630-1828403
182	NFKB_NKXH_01	5	837640-836578-831564-831564-827119
183	NFKB_RBPF_01	1	837507
184	NFKB_SORY_01	2	829976-819942
185	NFKB_SORY_02	1	819942
186	NFKB_SREB_NFKB_01	1	823630
187	NFKB_STAT_02	1	5008305
188	NKXH_BRAC_01	3	828563-818436-829303
189	NKXH_CEBP_01	1	825246
190	NKXH_NKXH_01	3	828563-835623-823854
191	NKXH_NKXH_CEBP_01	6	835681-819942-829303-823854-825246-830016
192	NKXH_SRFF_01	6	828563-834121-829303-829456-828403-829688
193	NR2F_CEBP_01	1	819942
194	NR2F_HNF1_01	1	841264
195	NR2F_SF1F_01	2	837507-825218
196	OCT1_CAAT_02	2	820165-828403
197	OCT1_CEBP_01	9	832028-828238-832062-818436-834703-829456-829456-829688-829507
198	OCT1_PBXC_01	15	829976-829976-835681-832513-844206, 844207-830056-818436-817407-817428-831564-830316-823630-827119-5008305
199	OCT1_PIT1_01	12	829664-833734-844206, 844207-817428-835623-831564-830316-834703-825246-842672-816509
200	OVOL_MYBL_01	2	844206, 844207
201	P53F_AP1F_01	1	828563
202	P53F_BRNF_01	2	832062-836578
203	PAX5_CREB_01	1	823630
204	PAX5_ETSF_01	1	816230
205	PAX6_CDXF_01	1	831564
206	PBXC_MYOD_01		828238-818555
207	PBXC_PDX1_01	7	828492-831316-844169-828563-816230-828403-836365
208	PIT1_BCDF_PIT1_01	1	833734
209	PIT1_GATA_01	7	832028-835681-828238-825025-829303-835623-836578
210	RORA_NR2F_NFAT_01	1	818555
211	RXRF_SF1F_01	1	841264
212	SF1F_CREB_03	1	825025
213	SF1F_RXRF_01	1	816230
214	SMAD_AP1F_01	3	829976-833734-835623
215	SMAD_AP1F_02	1	829976
216	SMAD_AP1F_03	3	829976-844206, 844207
217	SMAD_E2FF_01	2	835623-842672
218	SMAD_EBOX_02	1	829976
219	SMAD_FKHD_01	1	819942
220	SMAD_HIFF_01	1	836365
221	SMAD_MITF_01	2	844206, 844207
222	SORY_ETSF_01	6	832513-825218-834121-827933-823854-825246
223	SORY_PAX3_01		833734-844206, 844207-834121-830316-829456-823630-827119-5008305
224	SORY_PAX3_02	10	835681-831316-844206, 844207-818555-835623-838393-816230-816509-830016
225	SORY_SF1F_01	7	829976-837507-837597-841264-828563-816230-823854
226	SORY_SORY_01	1	827119
227	SORY_SORY_02	4	818436-817428-834703-5008305
228	SORY_SORY_03	11	832028-829664-844206, 844207-841264-818555-825025-818436-817428-826697-829456-
229	SORY_SORY_SORY_SORY_01	7	835681-825218-837597-837640-830316-828403-5008305
230	SORY_STEM_01	1	829456
231	SP1F_CAAT_SORY_SORY_01	1	841264
232	SP1F_ETSF_01	1	837507-825218-817428
233	SP1F_ETSF_04	1	829456
234	SP1F_KLFS_01	1	823630
235	SP1F_NFKB_02	1	5008305
236	SP1F_YY1F_01	1	832513
237	SP1F_YY1F_AP1F_01	1	841264
238	SREB_CAAT_01	2	817528-819942
239	SREB_CREB_01	1	823630
240	SREB_RXRF_01	2	834121-829303
241	SREB_SREB_01	3	831316-837597-823630
242	SREB_SREB_SREB_01	1	837640
243	SRFF_NFAT_01	1	825246
244	STAT_AP1F_01	1	5008305
245	STAT_CEBP_01	5	828563-844206, 844207-835623-5008305
246	STAT_ETSF_01	1	816509
247	STAT_ETSF_03	1	830016
248	STAT_GREF_01	5	841264-828563-825025-834121-816509
249	STAT_IRFF_01	2	835681-829664
250	STAT_MITF_01	7	817528-831014-837597-835623-836578-830316-5008305
251	STAT_NFKB_05	1	819942
252	STAT_NFKB_06	2	844206, 844207
253	TALE_HOXC_01	1	843841
254	TEAF_GATA_01		831014-828563
255	TEAF_TEAF_01	13	837507-832062-828563-843841-834121-818436-817428-835623-829456-816230-828403-825246-5008305
256	XBBF_CREB_01	1	829456
257	YY1F_SMAD_01	9	829664-844206, 844207-841264-819942-828563-817407-827119-5008305
258	YY1F_SRFF_01	1	825025
259	YY1F_SRFF_02	2	825025-835623
260	ZFHX_ZFHX_01	2	836578-829688
261	ZFHX_ZFHX_NKXH_01	2	832028-819942

## Sheet: Supplementary Table 8
Supplementary Table 8 : identified hub genes in response to drought stress using each identified module
No	Module	Number of gene	GeneIDs of matching sequences
1	ABRE_ABRE_02	3	818608-818566-820816
2	AHBP_DOFF_01	1	820752
3	AREF_MYCL_01	1	818608
4	DOFF_MYBL_01	2	830556-821855
5	DOFF_MYBL_DOFF_01	1	822061
6	DOFF_OPAQ_01	5	821855-820752-830556-822293-818608
7	GARP_GARP_01	1	818566
8	GBOX_ABRE_01	3	830556-820429-818608
9	GBOX_GBOX_01	3	830556-818566-818608
10	GBOX_GCCF_01	1	830556
11	GTBX_GTBX_01	6	820752-830556-840987-818568-820816-822061
12	GTBX_MYCL_01	3	818566-822293-842807
13	IBOX_GBOX_01	1	818566
14	LFYB_AHBP_01	1	822293
15	MYBL_DOFF_02	3	830556-822293-818568
16	MYBL_MYBS_01	2	830556-818566
17	MYCL_GCCF_01	1	820752
18	MYCL_MIIG_01	2	820752-818566
19	MYCL_MYBL_01	1	818566
20	OPAQ_DOFF_01	3	820752-830556-820816
21	OPAQ_GBOX_MYBL_01	1	818608
22	OPAQ_OPAQ_OPAQ_01	2	818566-818608
23	SWNS_SWNS_02	1	818566

## Sheet: Supplementary Table 9
Supplementary Table 9.Oligonucleotide Sequences Used for Real Time RT-PCR in this Study
No.	Arabidopsis Orthologs	Gene family	Barley Unigene ID	Accession NO.	Annotation	Primer sequence (5’→3’)
1	DREB2A	AP2	Hv.938	AK249060.1	Transcription factor	F
						AGATTTCCTCTCGGTCAGATT
						R CCTCTTCAGATGTGCTCATT
2	DREB1A	AP2	Hv.20870	AK376344	Transcription factor	F TCTGATGCCAAGGATGAGTT
						R GTGCTCCTCATGGGTACTTC
3	HD1	Zinc-finger	Hv.8606	AK368809	Zinc finger protein HD	F
						TGCTCCGTGTAACAT TGAA
						R
						CGAAGGCA GGGTACAAAA
4	WRKY	WRKY	Hv.15670	DQ863125	Transcription factor	F
						GAAGATGGATATAACTGGAGA
						R
						GTCCATGTCCTAGAGAGAC
						F
5	Actin	Actin	Hv.23088	AY145451.1	Housekeeping gene	TCCATCCTAGCCTCACTCAG
						R
						AGATGATAACAGCAGTGGAGC
